# Supplementary material for: SKA3 Expression as a Prognostic Factor for Patients with Pancreatic Adenocarcinoma
Source: Int J Mol Sci. 2024 May 9;25(10):5134. doi: 10.3390/ijms25105134 (PMC11120893; doi:10.3390/ijms25105134)
Supplement: Supplementary file 1 [file ijms-25-05134-s001.zip]

Archive with 1 entries (1 files):
- ijms-2973948-supplementary.pdf
